# Supplementary material for: USP19 and RPL23 as Candidate Prognostic Markers for Advanced-Stage High-Grade Serous Ovarian Carcinoma
Source: Cancers (Basel). 2021 Aug 6;13(16):3976. doi: 10.3390/cancers13163976 (PMC8391231; doi:10.3390/cancers13163976)
Supplement: Supplementary file 1 [file cancers-13-03976-s001.zip]

Archive with 6 entries (6 files):
- Supplementary/SFigure1.jpg
- Supplementary/SFigure2.jpg
- Supplementary/SFigure3.jpg
- Supplementary/SFigure4.jpg
- Supplementary/SFigure5.jpg
- Supplementary/Supplementary_Tables.xlsx
