# Supplementary material for: USP19 and RPL23 as Candidate Prognostic Markers for Advanced-Stage High-Grade Serous Ovarian Carcinoma
Source: Cancers (Basel). 2021 Aug 6;13(16):3976. doi: 10.3390/cancers13163976 (PMC8391231; doi:10.3390/cancers13163976)
Supplement: Supplementary file 1 [file cancers-13-03976-s001.zip › Supplementary/Supplementary_Tables.xlsx]

## Sheet: Table S1
Table S1.Relationship between clinical stage and response to conventional chemotherapy
Platinum therapy Stage	No recurrence	Recurrence		Not Available	Total (%)
		Platinum sensitive	Platinum resistance
I	2	1			3 (5.9%)
II	2				2 (3.9%)
III	6	25	7	3	41 (80.4%)
IV			5		5 (9.8%)
Total (%)	10 (19.6%)	26 (51.0%)	12 (23.5%)	3 (5.9%)	51 (100%)

## Sheet: Table S2
Table S2. The differentially expressed 550 genes identified in comparison of early vs. advanced stages
DEG (early vs. advanced)	gene symbol	gene ID	log2(fold change)	log2CPM	F	p.value	adjusted p.value
Up in early stage	RXFP1	59350	6.08219	2.30685	108.822	1.662e-14	2.33822e-10
Up in early stage	LBP	3929	8.82094	4.12191	106.753	2.65934e-14	2.33822e-10
Up in early stage	CETP	1071	5.10023	1.19899	93.8599	2.26545e-13	1.32793e-09
Up in early stage	IL1R2	7850	4.8852	4.03359	88.5819	6.44386e-13	2.35319e-09
Up in early stage	KRT27	342574	6.49736	-2.30459	88.0749	6.6909e-13	2.35319e-09
Up in early stage	PIWIL4	143689	4.32828	3.04431	81.6961	2.32967e-12	6.82789e-09
Up in early stage	KCNQ2	3785	7.25356	0.409672	75.3935	8.53401e-12	2.14387e-08
Up in early stage	MYBPC3	4607	4.80917	-1.27955	68.1926	4.03417e-11	8.8676e-08
Up in early stage	LTB	4050	4.65873	5.56897	65.5287	7.90864e-11	1.54526e-07
Up in early stage	HAVCR1	26762	5.53431	-1.99044	62.2193	1.58179e-10	2.78157e-07
Up in early stage	EEF1A2	1917	5.87999	3.35036	59.4617	3.21493e-10	5.1395e-07
Up in early stage	CDA	978	3.5539	1.36867	58.258	4.07627e-10	5.97344e-07
Up in early stage	CHIT1	1118	4.72621	1.15304	57.459	4.95451e-10	6.70192e-07
Up in early stage	RNASE2	6036	3.84519	1.52786	56.5471	6.20122e-10	7.78918e-07
Up in early stage	MMP12	4321	5.64323	4.82006	55.049	9.54817e-10	1.11936e-06
Up in early stage	TMEM171	134285	4.59217	1.29408	53.6571	1.27944e-09	1.39753e-06
Up in early stage	FFAR2	2867	4.57378	0.932935	53.443	1.35104e-09	1.39753e-06
Up in early stage	SIGLEC10	89790	3.46266	4.08023	50.5783	2.89163e-09	2.70443e-06
Up in early stage	C4BPA	722	6.56709	4.25187	50.6587	2.92205e-09	2.70443e-06
Up in early stage	CD72	971	2.688	2.89338	49.6746	3.59024e-09	3.09711e-06
Up in early stage	MEFV	4210	2.93125	0.0135311	49.5621	3.69857e-09	3.09711e-06
Up in early stage	WARS	7453	2.49907	8.10127	48.4797	4.948e-09	3.95502e-06
Up in early stage	DEFB4A	1673	6.02579	1.67382	47.7608	6.14493e-09	4.6982e-06
Up in early stage	FUT4	2526	2.42805	4.06273	47.2996	6.77587e-09	4.86802e-06
Up in early stage	CASP5	838	4.05211	-0.179239	47.0089	7.33142e-09	4.86802e-06
Up in early stage	KYNU	8942	3.28455	3.8182	47.0065	7.40806e-09	4.86802e-06
Up in early stage	SERPINA1	5265	3.80417	7.97937	47.1151	7.47435e-09	4.86802e-06
Up in early stage	ANKRD2	26287	4.43825	1.27741	45.0889	1.24127e-08	7.79563e-06
Up in early stage	GDA	9615	5.16148	4.19156	44.8574	1.38466e-08	8.39631e-06
Up in early stage	FGA	2243	5.74162	-1.28511	44.2848	1.55245e-08	9.09994e-06
Up in early stage	SFTPD	6441	4.46712	3.14251	43.9108	1.76877e-08	1.00335e-05
Up in early stage	DEFB123	245936	5.03491	-2.45738	43.4482	1.96329e-08	1.06006e-05
Up in early stage	FPR1	2357	3.12697	4.03562	43.3791	2.02841e-08	1.06006e-05
Up in early stage	TNFRSF6B	8771	3.80819	4.03386	43.3856	2.04958e-08	1.06006e-05
Up in early stage	ANKRD22	118932	3.70664	3.92248	43.059	2.24718e-08	1.12905e-05
Up in early stage	CCRL2	9034	2.78857	2.17333	42.5527	2.53018e-08	1.23592e-05
Up in early stage	SCARNA9	619383	3.13096	-0.436691	41.8643	3.08021e-08	1.46393e-05
Up in early stage	FPR2	2358	3.92341	1.30822	41.1189	3.81773e-08	1.76671e-05
Up in early stage	CEACAM4	1089	3.99926	-0.932597	40.8241	4.15797e-08	1.87482e-05
Up in early stage	CES7	221223	5.53631	-0.674712	40.0217	5.2534e-08	2.30953e-05
Up in early stage	RTEL1	51750	1.77813	4.7428	39.6798	5.80757e-08	2.49088e-05
Up in early stage	C4orf19	55286	3.5449	3.82494	39.5969	6.07644e-08	2.52949e-05
Up in early stage	CTSC	1075	1.93457	7.79698	39.4656	6.18527e-08	2.52949e-05
Up in early stage	LILRB3	11025	3.03908	2.36673	39.3338	6.43039e-08	2.56996e-05
Up in early stage	EMX1	2016	4.90126	-0.877751	38.9445	7.21473e-08	2.81935e-05
Up in early stage	IL2RA	3559	3.43601	2.36037	38.7981	7.5349e-08	2.88046e-05
Up in early stage	RAB42	115273	2.48564	1.91798	38.627	7.92792e-08	2.96622e-05
Up in early stage	VSIG4	11326	2.99582	5.77984	38.5117	8.4022e-08	3.07818e-05
Up in early stage	CSF2RB	1439	3.06191	4.0172	37.7159	1.05613e-07	3.7202e-05
Up in early stage	CTSE	1510	5.38027	5.14072	37.7197	1.07763e-07	3.7202e-05
Up in early stage	EFHD2	79180	1.7995	6.95331	37.5969	1.07893e-07	3.7202e-05
Up in early stage	BCL2A1	597	3.25436	3.71108	37.456	1.1419e-07	3.86161e-05
Up in early stage	CXCL5	6374	4.985	4.41937	37.4231	1.17781e-07	3.89668e-05
Up in early stage	TCN2	6948	2.51323	5.177	37.2973	1.19659e-07	3.89668e-05
Up in early stage	LILRA5	353514	2.95525	1.06503	37.1508	1.23437e-07	3.9466e-05
Up in early stage	FCGR1B	2210	2.94184	3.34427	36.7803	1.3811e-07	4.33692e-05
Up in early stage	CXCR1	3577	4.31558	0.911178	36.6097	1.45466e-07	4.48774e-05
Up in early stage	NCF2	4688	2.41094	4.34716	36.4995	1.50429e-07	4.56086e-05
Up in early stage	BAIAP2L2	80115	2.9886	1.48496	36.3046	1.59647e-07	4.75829e-05
Up in early stage	VNN1	8876	4.15983	4.6914	36.2107	1.69939e-07	4.98063e-05
Up in early stage	GK	2710	1.91217	2.77548	34.7968	2.54111e-07	7.26186e-05
Up in early stage	CTSZ	1522	1.50273	8.45682	34.7726	2.56034e-07	7.26186e-05
Up in early stage	SNX10	29887	2.22247	4.75493	34.2503	3.01366e-07	8.41193e-05
Up in early stage	VNN2	8875	3.18177	3.0866	34.1552	3.10903e-07	8.54255e-05
Up in early stage	C1QB	713	3.16278	8.45547	33.8523	3.50347e-07	9.47825e-05
Up in early stage	CXCR2	3579	3.45443	1.07908	33.2105	4.18204e-07	0.000111426
Up in early stage	TESC	54997	3.28818	2.01974	32.6191	5.04815e-07	0.000130525
Up in early stage	SPIB	6689	4.49404	2.0139	32.6422	5.07057e-07	0.000130525
Up in early stage	BARX1	56033	4.8937	2.10021	32.6276	5.12152e-07	0.000130525
Up in early stage	SFTA2	389376	5.44594	1.64859	32.3673	5.56512e-07	0.000139315
Up in early stage	NR1H3	10062	1.52394	4.81124	32.2812	5.62489e-07	0.000139315
Up in early stage	CEACAM3	1084	4.15668	-1.1981	32.1475	5.87156e-07	0.000143405
Up in early stage	SEPX1	51734	1.63419	4.80227	31.9718	6.21282e-07	0.000149661
Up in early stage	SERPINA4	5267	5.08002	-0.882377	31.7604	6.65108e-07	0.000158053
Up in early stage	NCF1	653361	2.52492	3.7831	31.6342	6.92802e-07	0.000162439
Up in early stage	GZMB	3002	3.47196	3.09666	31.4395	7.45669e-07	0.000172534
Up in early stage	CCL18	6362	4.753	3.3729	31.2259	8.12836e-07	0.000185128
Up in early stage	CD209	30835	2.96224	2.75062	31.1104	8.21152e-07	0.000185128
Up in early stage	C2CD4A	145741	4.02714	2.29352	30.8878	8.91948e-07	0.000198543
Up in early stage	C1QA	712	2.93346	8.13487	30.8709	9.0631e-07	0.000199218
Up in early stage	TLR8	51311	3.05131	2.70317	30.4797	1.00914e-06	0.000219083
Up in early stage	C12orf75	387882	2.40442	5.43558	30.3074	1.07996e-06	0.000231599
Up in early stage	FGR	2268	2.39193	3.42699	30.0685	1.15534e-06	0.000244779
Up in early stage	ANXA4	307	1.63455	6.76868	29.7352	1.28993e-06	0.000264485
Up in early stage	MPP1	4354	2.01028	4.70314	29.7234	1.29498e-06	0.000264485
Up in early stage	GZMH	2999	3.31421	2.03135	29.7128	1.29952e-06	0.000264485
Up in early stage	FCGR1A	2209	2.70001	4.52189	29.7044	1.31998e-06	0.000264485
Up in early stage	PIK3AP1	118788	2.08035	5.02513	29.6621	1.32355e-06	0.000264485
Up in early stage	HABP2	3026	4.86619	0.719941	29.5042	1.40594e-06	0.000277791
Up in early stage	DOK3	79930	2.11139	3.52395	29.235	1.52326e-06	0.000297628
Up in early stage	C1QC	714	2.76975	7.91075	29.2561	1.54033e-06	0.000297656
Up in early stage	LILRB4	11006	2.54625	5.00533	29.127	1.60072e-06	0.000305964
Up in early stage	PTHLH	5744	2.90286	1.24092	29.0281	1.63222e-06	0.000307259
Up in early stage	CMKLR1	1240	2.51037	4.16673	29.0244	1.64244e-06	0.000307259
Up in early stage	STX11	8676	2.60773	2.80225	28.8793	1.71556e-06	0.000314891
Up in early stage	HK3	3101	2.51473	3.16376	28.8732	1.71905e-06	0.000314891
Up in early stage	CD300A	11314	2.17847	4.14268	28.7717	1.77859e-06	0.000322439
Up in early stage	MS4A4A	51338	2.51231	4.10186	28.7244	1.81596e-06	0.000325853
Up in early stage	SMPDL3A	10924	2.36837	2.99103	28.601	1.88358e-06	0.000334573
Up in early stage	CD163	9332	2.66418	6.91672	28.5576	1.94511e-06	0.000342047
Up in early stage	CD53	963	2.42343	5.95155	28.4118	2.03581e-06	0.000354452
Up in early stage	SLAMF7	57823	3.22995	4.64645	27.8673	2.4615e-06	0.000424367
Up in early stage	GIMAP5	55340	2.48967	4.24353	27.5307	2.72549e-06	0.000465317
Up in early stage	SIRPB1	10326	2.49118	2.59735	27.3098	2.91859e-06	0.000493495
Up in early stage	SRGN	5552	2.17255	6.47026	27.3047	2.9509e-06	0.000494206
Up in early stage	HCK	3055	2.39537	4.64143	27.0671	3.20048e-06	0.000523875
Up in early stage	AOAH	313	2.68637	3.5169	27.0286	3.21844e-06	0.000523875
Up in early stage	TMEM149	79713	1.83632	3.59738	27.0195	3.22401e-06	0.000523875
Up in early stage	FCER1G	2207	2.3505	6.04031	27.0366	3.24722e-06	0.000523875
Up in early stage	PLEK	5341	2.28387	5.26638	26.885	3.40684e-06	0.00054463
Up in early stage	ICAM2	3384	2.23685	3.66137	26.8254	3.44661e-06	0.000546023
Up in early stage	SMOX	54498	1.82718	4.19935	26.736	3.55444e-06	0.000558079
Up in early stage	SLC26A9	115019	3.85762	4.36707	26.7467	3.6197e-06	0.000563296
Up in early stage	G0S2	50486	2.80501	4.06308	26.6399	3.71462e-06	0.000572997
Up in early stage	CLEC4E	26253	2.90412	2.16463	26.2432	4.21503e-06	0.000644533
Up in early stage	KCNJ15	3772	3.42153	1.47307	26.0347	4.53186e-06	0.000687006
Up in early stage	CR1	1378	2.89962	2.10584	26.0075	4.575e-06	0.000687618
Up in early stage	SPATC1	375686	2.89184	-1.38205	25.973	4.63032e-06	0.000690035
Up in early stage	CSF3	1440	5.36958	2.02457	25.968	4.72031e-06	0.000697534
Up in early stage	NCF1B	654816	2.91389	1.63839	25.8694	4.80066e-06	0.000703497
Up in early stage	IDO1	3620	3.58971	6.83642	25.7566	5.09811e-06	0.000737478
Up in early stage	IFI30	10437	2.13713	7.83978	25.7109	5.11642e-06	0.000737478
Up in early stage	TSPAN15	23555	1.63839	6.08871	25.6239	5.23084e-06	0.00074784
Up in early stage	GM2A	2760	1.27448	6.56066	25.5205	5.42367e-06	0.000769154
Up in early stage	BIRC3	330	3.22786	6.40203	25.3893	5.79564e-06	0.000815331
Up in early stage	TFPI	7035	3.15028	3.76847	25.0991	6.36416e-06	0.000888205
Up in early stage	NFAM1	150372	2.39997	3.77003	24.8101	6.97501e-06	0.000965791
Up in early stage	PRF1	5551	3.04543	3.53172	24.7449	7.19949e-06	0.000989086
Up in early stage	CD68	968	2.06449	7.30174	24.6579	7.41057e-06	0.00101019
Up in early stage	P2RY14	9934	3.41247	0.239971	24.5894	7.53369e-06	0.00101908
Up in early stage	SLC31A2	1318	1.89067	3.74967	24.5599	7.61297e-06	0.00102194
Up in early stage	LILRA6	79168	2.42247	1.87803	24.5125	7.74229e-06	0.00103143
Up in early stage	GRN	2896	1.34818	8.66724	24.3475	8.21075e-06	0.00108066
Up in early stage	CYP2E1	1571	2.75438	1.77867	24.3393	8.23475e-06	0.00108066
Up in early stage	GPR97	222487	2.84401	1.19818	24.2841	8.39858e-06	0.00109399
Up in early stage	TRIM7	81786	2.73983	0.951883	24.1865	8.69638e-06	0.00112445
Up in early stage	CD38	952	2.87552	3.01889	24.1108	8.9454e-06	0.0011337
Up in early stage	RASSF4	83937	1.95464	5.70915	24.106	8.99569e-06	0.0011337
Up in early stage	SIGLEC5	8778	2.44905	1.63219	24.0862	9.01375e-06	0.0011337
Up in early stage	ADORA2A	135	1.96627	2.05831	24.0825	9.02579e-06	0.0011337
Up in early stage	KEL	3792	3.29511	0.88113	23.9863	9.34216e-06	0.00116092
Up in early stage	IL1RL1	9173	3.57294	-0.408823	23.9766	9.37446e-06	0.00116092
Up in early stage	LRRC25	126364	2.29095	3.56141	23.8588	9.77897e-06	0.00120254
Up in early stage	CCL8	6355	2.58684	3.55211	23.5987	1.07774e-05	0.00131611
Up in early stage	C19orf59	199675	3.78096	0.458106	23.348	1.17548e-05	0.00142558
Up in early stage	FGG	2266	4.2181	-1.52121	23.305	1.19391e-05	0.00143801
Up in early stage	HGD	3081	4.07569	2.83943	23.2788	1.22102e-05	0.00146065
Up in early stage	DRAM1	55332	1.61064	4.92896	23.1507	1.26256e-05	0.00150014
Up in early stage	WAS	7454	2.07605	3.57231	22.9262	1.36979e-05	0.00161663
Up in early stage	FERMT3	83706	2.01607	4.79524	22.8986	1.3885e-05	0.00162778
Up in early stage	NCF4	4689	2.22232	3.63251	22.8428	1.41202e-05	0.00164439
Up in early stage	RAC2	5880	2.22801	4.98815	22.7473	1.47285e-05	0.00170395
Up in early stage	DOK2	9046	2.25546	3.2805	22.6814	1.49764e-05	0.00172131
Up in early stage	ITGB2	3689	2.16266	6.97084	22.6239	1.54484e-05	0.00176403
Up in early stage	NKG7	4818	2.82224	3.45457	22.5379	1.58914e-05	0.00179607
Up in early stage	MYO1G	64005	2.0744	3.29858	22.512	1.59333e-05	0.00179607
Up in early stage	CTSB	1508	1.53425	10.7729	22.4546	1.62718e-05	0.00182255
Up in early stage	CYP2C18	1562	4.46147	-0.0621751	22.3677	1.68558e-05	0.0018615
Up in early stage	AVPI1	60370	1.95219	3.58219	22.3457	1.69348e-05	0.0018615
Up in early stage	FCGR2A	2212	2.24441	6.04391	22.3721	1.69372e-05	0.0018615
Up in early stage	KCNJ10	3766	3.24961	1.79939	22.299	1.72271e-05	0.00188161
Up in early stage	EMR2	30817	2.17782	3.25553	22.2551	1.75076e-05	0.00190044
Up in early stage	FLVCR2	55640	1.69722	3.2127	22.2026	1.78484e-05	0.00192555
Up in early stage	SLAMF8	56833	2.47816	4.75137	22.1615	1.82973e-05	0.00196194
Up in early stage	SELL	6402	2.34628	3.97869	22.1061	1.85642e-05	0.00196665
Up in early stage	SLC7A7	9056	1.97916	4.7014	22.1018	1.85649e-05	0.00196665
Up in early stage	FCGR3B	2215	3.75653	2.82142	22.0943	1.87546e-05	0.00197485
Up in early stage	ICAM3	3385	1.45943	4.29771	21.9675	1.94629e-05	0.00203724
Up in early stage	TNFRSF1B	7133	2.01992	5.84576	21.9658	1.96046e-05	0.00203992
Up in early stage	CCL5	6352	2.68083	5.76465	21.9029	2.02278e-05	0.00209239
Up in early stage	BMP2	650	3.08947	1.42402	21.791	2.07744e-05	0.00213636
Up in early stage	GZMA	3001	2.94829	3.60691	21.7637	2.1185e-05	0.00216079
Up in early stage	GBP5	115362	3.01201	6.2824	21.7618	2.13412e-05	0.00216079
Up in early stage	LILRB1	10859	2.25471	3.55897	21.6994	2.14916e-05	0.00216079
Up in early stage	SPINK1	6690	4.90415	1.00923	21.7233	2.15034e-05	0.00216079
Up in early stage	TRIM31	11074	3.34351	0.973658	21.6443	2.19345e-05	0.00219158
Up in early stage	FCGR3A	2214	2.38535	7.18358	21.431	2.40179e-05	0.00237468
Up in early stage	PLA2G2D	26279	4.05264	2.53666	21.4252	2.40372e-05	0.00237468
Up in early stage	EPHX3	79852	3.46767	2.97254	21.2921	2.52327e-05	0.00247887
Up in early stage	CCL4	6351	2.24967	3.37847	21.224	2.56462e-05	0.0025055
Up in early stage	MMP25	64386	2.00435	1.35003	21.0865	2.6998e-05	0.00261533
Up in early stage	HCST	10870	2.06684	3.17764	21.0788	2.70758e-05	0.00261533
Up in early stage	TBXAS1	6916	2.12099	4.00319	21.0669	2.72167e-05	0.00261533
Up in early stage	SAMSN1	64092	2.12899	3.70835	20.9447	2.84705e-05	0.00272094
Up in early stage	FAM26F	441168	2.70885	4.28933	20.94	2.87754e-05	0.00273201
Up in early stage	AMBP	259	3.67783	0.303505	20.905	2.8897e-05	0.00273201
Up in early stage	SLC11A1	6556	1.94425	3.82037	20.881	2.91587e-05	0.00274201
Up in early stage	RASGRP1	10125	1.87778	3.56839	20.6886	3.13441e-05	0.00293184
Up in early stage	SERPINF2	5345	2.21164	1.92208	20.5999	3.24078e-05	0.0030153
Up in early stage	FCGR1C	100132417	2.49284	1.432	20.4595	3.41707e-05	0.00316259
Up in early stage	RHOH	399	2.5087	2.04792	20.4153	3.47459e-05	0.00319898
Up in early stage	P2RY8	286530	2.30947	1.78758	20.3271	3.59235e-05	0.00329018
Up in early stage	MS4A6A	64231	2.28591	5.8828	20.3014	3.66182e-05	0.00333643
Up in early stage	MCTP1	79772	2.34419	2.04967	20.1735	3.8076e-05	0.00345137
Up in early stage	ITGB7	3695	1.96857	3.756	20.1134	3.89539e-05	0.00351284
Up in early stage	IL1RN	3557	1.97199	4.57634	20.047	4.00636e-05	0.00359001
Up in early stage	TGM7	116179	3.47551	-1.1708	20.0212	4.03414e-05	0.00359001
Up in early stage	IRF8	3394	2.24958	4.31234	20.0311	4.04221e-05	0.00359001
Up in early stage	SIGLEC7	27036	2.20192	2.35303	19.9397	4.16127e-05	0.00367719
Up in early stage	TGM5	9333	3.62973	-0.383919	19.8209	4.35383e-05	0.0038281
Up in early stage	IL6	3569	3.43227	2.41012	19.7662	4.4708e-05	0.0039114
Up in early stage	CTSL1	1514	1.50439	7.65718	19.7145	4.53433e-05	0.00394734
Up in early stage	S1PR4	8698	2.37606	0.823933	19.6958	4.56684e-05	0.00395605
Up in early stage	GRIN3A	116443	2.53308	0.83191	19.6576	4.63389e-05	0.00397644
Up in early stage	LAG3	3902	2.50759	3.39478	19.664	4.6356e-05	0.00397644
Up in early stage	CD48	962	2.15924	4.04233	19.6503	4.65981e-05	0.00397781
Up in early stage	LAP3	51056	1.51698	7.2563	19.6242	4.69359e-05	0.00398729
Up in early stage	HCLS1	3059	2.10093	5.86066	19.6161	4.74618e-05	0.00400349
Up in early stage	CMTM2	146225	2.457	-1.56328	19.5804	4.77278e-05	0.00400349
Up in early stage	ORM1	5004	4.39293	3.24587	19.6118	4.78097e-05	0.00400349
Up in early stage	LAPTM5	7805	1.95623	8.19417	19.5594	4.83839e-05	0.0040304
Up in early stage	CYTH4	27128	2.06031	4.55768	19.5469	4.85894e-05	0.0040304
Up in early stage	ADAMDEC1	27299	3.09065	4.84413	19.4712	5.04478e-05	0.0041314
Up in early stage	IL12RB1	3594	2.39848	1.96985	19.4355	5.04537e-05	0.0041314
Up in early stage	EMR1	2015	2.47892	1.02617	19.4325	5.05119e-05	0.0041314
Up in early stage	GHDC	84514	1.23628	4.58988	19.3986	5.11722e-05	0.00416604
Up in early stage	CD300LF	146722	2.44382	1.95255	19.3612	5.19128e-05	0.00419305
Up in early stage	C17orf87	388325	2.44287	1.11703	19.3578	5.19809e-05	0.00419305
Up in early stage	KIR2DL4	3805	3.27969	0.236427	19.3278	5.25831e-05	0.00422225
Up in early stage	SSTR1	6751	3.39958	-0.0884128	19.2491	5.41997e-05	0.00433228
Up in early stage	GDF15	9518	2.58163	4.04243	19.2261	5.51095e-05	0.00438507
Up in early stage	MRC1	4360	2.19347	3.73043	19.1584	5.61708e-05	0.00444938
Up in early stage	XDH	7498	3.35538	4.62958	19.1673	5.66788e-05	0.00446949
Up in early stage	TLR2	7097	1.87594	4.79476	19.1259	5.69848e-05	0.00447356
Up in early stage	SCARF1	8578	1.47019	3.29373	19.0317	5.89351e-05	0.00460611
Up in early stage	MYO1F	4542	2.06851	4.67796	18.9584	6.09477e-05	0.00472737
Up in early stage	ARSE	415	3.29692	0.966119	18.9364	6.11471e-05	0.00472737
Up in early stage	LYZ	4069	2.62725	7.23941	18.9639	6.12932e-05	0.00472737
Up in early stage	GIMAP6	474344	1.88599	4.16251	18.887	6.23256e-05	0.00478601
Up in early stage	LILRB2	10288	2.16394	3.24187	18.8253	6.38328e-05	0.00486939
Up in early stage	GPR109B	8843	3.52597	1.97089	18.8334	6.39652e-05	0.00486939
Up in early stage	SLCO4A1	28231	2.58041	2.93886	18.7996	6.4509e-05	0.00488961
Up in early stage	NCCRP1	342897	3.05187	2.3754	18.7905	6.48684e-05	0.00489576
Up in early stage	KCNAB2	8514	1.23015	4.07505	18.7722	6.51595e-05	0.00489671
Up in early stage	STAC3	246329	1.65769	2.38451	18.7599	6.54716e-05	0.00489922
Up in early stage	ASGR2	433	2.62221	-0.765734	18.7318	6.61902e-05	0.00493201
Up in early stage	HAAO	23498	2.24467	1.4829	18.7035	6.692e-05	0.00496405
Up in early stage	IL2RG	3561	2.46886	5.08551	18.7184	6.71847e-05	0.00496405
Up in early stage	ABI3	51225	2.17	3.71071	18.6227	6.91075e-05	0.00508475
Up in early stage	FGD3	89846	1.4657	3.37642	18.5742	7.03679e-05	0.00515591
Up in early stage	MKNK2	2872	1.04106	6.9642	18.4694	7.32969e-05	0.00534824
Up in early stage	LCP2	3937	1.98167	4.6909	18.4683	7.36733e-05	0.00535349
Up in early stage	LAIR1	3903	2.05667	5.07745	18.4588	7.41041e-05	0.00536121
Up in early stage	FCN3	8547	2.39679	0.489678	18.4315	7.43893e-05	0.00536121
Up in early stage	SEPTIN1	1731	1.85643	2.77679	18.4167	7.4818e-05	0.0053701
Up in early stage	SLC5A2	6524	2.82935	-0.560031	18.3304	7.73807e-05	0.00549681
Up in early stage	SASH3	54440	2.07235	4.38576	18.3363	7.75581e-05	0.00549681
Up in early stage	CLEC10A	10462	3.01569	2.10325	18.3159	7.7881e-05	0.00549681
Up in early stage	IL18BP	10068	1.45801	4.18969	18.3085	7.80461e-05	0.00549681
Up in early stage	GIMAP1	170575	2.0603	2.59314	18.3052	7.81463e-05	0.00549681
Up in early stage	NINJ1	4814	1.3068	6.04197	18.2633	7.94357e-05	0.00556524
Up in early stage	JSRP1	126306	3.73427	2.02247	18.2628	7.99969e-05	0.00556875
Up in early stage	GGT3P	2679	2.64648	-0.813592	18.2414	8.01191e-05	0.00556875
Up in early stage	MYO7A	4647	1.71991	3.45846	18.1951	8.15828e-05	0.00563933
Up in early stage	NCF1C	654817	2.28161	2.12981	18.1891	8.17759e-05	0.00563933
Up in early stage	CTSS	1520	1.95745	7.27589	18.1142	8.47876e-05	0.00582418
Up in early stage	GNLY	10578	2.8632	3.51775	18.0761	8.60851e-05	0.0058903
Up in early stage	NLRC4	58484	1.79456	1.91038	17.9309	9.04916e-05	0.00616781
Up in early stage	EBI3	10148	2.35558	2.04872	17.8403	9.37751e-05	0.00636693
Up in early stage	SIGLEC9	27180	1.97926	2.36587	17.8192	9.45556e-05	0.00637822
Up in early stage	ACP2	53	1.03365	5.89102	17.8162	9.46668e-05	0.00637822
Up in early stage	AGAP2	116986	1.91213	1.98187	17.7978	9.53543e-05	0.00640002
Up in early stage	GIMAP4	55303	1.86877	4.89969	17.7787	9.6468e-05	0.00645015
Up in early stage	CLEC4D	338339	2.64084	-0.779235	17.7332	9.7816e-05	0.00651551
Up in early stage	CD14	929	2.11079	6.89202	17.6291	0.000102691	0.006803
Up in early stage	PTPRCAP	5790	2.23847	3.63966	17.6095	0.000102951	0.006803
Up in early stage	SIT1	27240	2.56933	1.3645	17.5952	0.000103293	0.006803
Up in early stage	KIR2DS4	3809	3.36404	-1.62467	17.58	0.000103914	0.0068184
Up in early stage	SQRDL	58472	1.90466	6.23879	17.5738	0.000104843	0.00685375
Up in early stage	CSF3R	1441	2.41333	4.81573	17.4146	0.000111872	0.00728618
Up in early stage	RASD1	51655	2.53368	2.74016	17.3812	0.000112422	0.00729411
Up in early stage	RHOG	391	1.24051	5.56945	17.3723	0.000112823	0.00729411
Up in early stage	TMEM150B	284417	2.50349	-0.0472596	17.3483	0.000113903	0.00733693
Up in early stage	TGFB1	7040	1.40546	5.30279	17.2758	0.000117226	0.00749859
Up in early stage	CXCL9	4283	3.33257	6.93829	17.3034	0.000117265	0.00749859
Up in early stage	SLA	6503	1.81992	4.57448	17.1579	0.000123095	0.00784286
Up in early stage	MNDA	4332	1.96839	3.96872	17.1154	0.000125039	0.00793795
Up in early stage	CD40	958	1.68781	5.00489	17.0946	0.00012608	0.00797521
Up in early stage	TAGAP	117289	1.93379	3.19723	17.0312	0.00012922	0.00814453
Up in early stage	HTRA4	203100	2.87785	-0.326931	17.009	0.000130365	0.0081874
Up in early stage	TPP1	1200	1.09419	7.22493	16.9762	0.000132088	0.00826605
Up in early stage	PIM2	11040	1.43841	4.78853	16.9582	0.000133038	0.00829597
Up in early stage	RNASET2	8635	1.53236	7.19967	16.9156	0.000135413	0.00841424
Up in early stage	BATF2	116071	2.2475	3.95235	16.7568	0.000144832	0.00896785
Up in early stage	C19orf38	255809	1.94543	1.37167	16.6573	0.000150078	0.00926009
Up in early stage	PDCD1	5133	2.69317	1.68283	16.6435	0.000150907	0.00927869
Up in early stage	AKR1B1	231	1.56057	6.34466	16.4391	0.000164185	0.0100487
Up in early stage	TMEM37	140738	1.82665	2.87021	16.4266	0.000164672	0.0100487
Up in early stage	CD3D	915	2.60772	2.50626	16.4173	0.000165299	0.0100487
Up in early stage	SLIT1	6585	2.96822	0.445758	16.4109	0.000165717	0.0100487
Up in early stage	GIMAP7	168537	2.01043	3.07892	16.4	0.000166444	0.0100582
Up in early stage	NPL	80896	1.73275	3.91185	16.3677	0.000168625	0.0101204
Up in early stage	FFAR3	2865	2.80305	-1.25584	16.3421	0.000170381	0.0101836
Up in early stage	LPXN	9404	1.3627	4.25999	16.3354	0.000170837	0.0101836
Up in early stage	HRH2	3274	2.23871	0.177673	16.3064	0.000172851	0.0102689
Up in early stage	LCK	3932	2.25967	3.09834	16.2773	0.000174894	0.0103419
Up in early stage	GPR109A	338442	3.09721	2.30118	16.279	0.000175504	0.0103419
Up in early stage	CCR1	1230	1.73413	4.59374	16.2655	0.000175844	0.0103419
Up in early stage	CCL23	6368	2.9317	-2.00071	16.2466	0.00017708	0.0103467
Up in early stage	APOL1	8542	2.28278	8.47664	16.2656	0.000177103	0.0103467
Up in early stage	ATP1B2	482	3.26177	3.21613	16.2566	0.000177746	0.0103499
Up in early stage	SIRPG	55423	2.59706	1.27699	16.1973	0.00018065	0.0104498
Up in early stage	TYMP	1890	2.124	6.89172	16.1955	0.000182191	0.0105043
Up in early stage	SPI1	6688	1.94037	5.23681	16.1312	0.000186573	0.0107218
Up in early stage	POU2F2	5452	1.66688	1.59157	16.0631	0.000190739	0.0109255
Up in early stage	VAMP5	10791	1.76691	4.0771	16.0548	0.000191385	0.010927
Up in early stage	PSMB10	5699	1.56712	6.17005	16.0449	0.000192546	0.0109577
Up in early stage	GLRX	2745	1.78327	4.21762	16.0128	0.000194761	0.0110125
Up in early stage	ARSA	410	1.55097	5.10666	15.9961	0.000196081	0.0110463
Up in early stage	MAN2B1	4125	1.12498	6.90798	15.9566	0.000199166	0.0111498
Up in early stage	CARD16	114769	1.52884	3.91086	15.9497	0.000199726	0.0111498
Up in early stage	CST7	8530	2.27583	2.56426	15.8823	0.000205278	0.0114234
Up in early stage	NCKAP1L	3071	1.85557	5.01923	15.8791	0.000206362	0.0114476
Up in early stage	CD163L1	283316	2.45277	2.09862	15.6106	0.000229334	0.0126421
Up in early stage	RPS6KA1	6195	1.17217	5.58358	15.5871	0.000231547	0.0127231
Up in early stage	GK3P	2713	1.61446	-0.164609	15.5797	0.000232251	0.0127231
Up in early stage	TMEM180	79847	1.35354	2.36574	15.5424	0.000235822	0.0128786
Up in early stage	ATP2A3	489	1.7583	3.77413	15.4962	0.000240321	0.0130837
Up in early stage	CD4	920	1.77102	6.22993	15.5001	0.000241191	0.0130905
Up in early stage	IL21R	50615	2.72924	2.65182	15.4764	0.000242825	0.0131387
Up in early stage	C15orf48	84419	2.3625	5.1178	15.4482	0.000247039	0.0133257
Up in early stage	FMNL1	752	1.45281	4.99322	15.4177	0.000248183	0.0133465
Up in early stage	STAP1	26228	2.42986	0.522503	15.3853	0.000251509	0.0134841
Up in early stage	ITGAL	3683	2.09339	4.12337	15.3463	0.000256525	0.0137046
Up in early stage	ARHGAP30	257106	1.68637	4.94138	15.3355	0.000257181	0.0137046
Up in early stage	TBX21	30009	2.45878	0.559144	15.3215	0.000258185	0.0137166
Up in early stage	CASP1	834	1.63221	4.98364	15.277	0.000263364	0.0139496
Up in early stage	SLCO2B1	11309	1.95736	5.85496	15.2565	0.000266615	0.0140793
Up in early stage	C14orf73	91828	2.36965	1.26932	15.1867	0.000272906	0.0143684
Up in early stage	PTPN6	5777	1.02417	5.96674	15.1665	0.000275187	0.0144453
Up in early stage	TRAF3IP3	80342	1.93108	2.57669	15.1576	0.000276193	0.0144549
Up in early stage	PDCD1LG2	80380	2.2893	2.61996	15.1326	0.000279056	0.0145614
Up in early stage	AIF1	199	1.91894	5.30099	15.1175	0.000282307	0.0146875
Up in early stage	CD97	976	1.54003	6.03958	15.0921	0.000284281	0.0147466
Up in early stage	CYTIP	9595	1.87317	3.33507	15.0696	0.000286399	0.0147939
Up in early stage	C11orf75	56935	1.22155	4.01814	15.0656	0.000286876	0.0147939
Up in early stage	S100A12	6283	2.97823	-0.354131	15.0479	0.000288983	0.014859
Up in early stage	CCL4L2	388372	2.02481	3.22893	15.0113	0.000293378	0.015041
Up in early stage	CHP	11261	1.08784	6.47828	14.9914	0.000295809	0.0150876
Up in early stage	KLRD1	3824	2.73936	1.04226	14.9898	0.000296003	0.0150876
Up in early stage	C8A	731	3.43542	-2.48765	14.9048	0.000306593	0.0155822
Up in early stage	RHOF	54509	1.8808	5.32708	14.8963	0.000309203	0.0156696
Up in early stage	CD8A	925	2.56174	3.86693	14.8726	0.000312454	0.0157888
Up in early stage	OMG	4974	2.87316	-1.53525	14.85	0.000313635	0.0157983
Up in early stage	KMO	8564	1.88249	1.93059	14.743	0.000327864	0.0164259
Up in early stage	ADAM8	101	1.66773	5.23703	14.7305	0.000330647	0.0165183
Up in early stage	TMEM229B	161145	1.66402	2.8512	14.7003	0.000333729	0.0165438
Up in early stage	STAT5A	6776	1.28183	5.47588	14.695	0.00033446	0.0165438
Up in early stage	APOE	348	1.94086	8.95076	14.7024	0.000335153	0.0165438
Up in early stage	LIPA	3988	1.13221	6.30425	14.6866	0.000335636	0.0165438
Up in early stage	TYROBP	7305	1.85724	6.20233	14.6973	0.000335862	0.0165438
Up in early stage	VAV1	7409	1.81526	4.1592	14.6682	0.000338496	0.0165484
Up in early stage	PECR	55825	1.08466	4.03173	14.6631	0.000338934	0.0165484
Up in early stage	HAVCR2	84868	1.73017	4.69237	14.6678	0.000338984	0.0165484
Up in early stage	C16orf74	404550	2.55461	1.54407	14.6542	0.000340194	0.0165484
Up in early stage	TRPV2	51393	1.56517	3.42935	14.6509	0.00034066	0.0165484
Up in early stage	ACSL1	2180	1.51838	5.7836	14.6421	0.0003425	0.0165919
Up in early stage	APOC1	341	1.90168	6.32896	14.6386	0.00034415	0.0166261
Up in early stage	IL18RAP	8807	2.40607	0.718693	14.5884	0.000349631	0.0168445
Up in early stage	GNGT2	2793	1.73775	0.760658	14.5722	0.000351993	0.016912
Up in early stage	TMEM173	340061	1.6439	5.80821	14.5581	0.000355298	0.0170243
Up in early stage	GPR65	8477	1.77246	3.12301	14.5401	0.000356736	0.0170468
Up in early stage	GMFG	9535	1.7023	3.80307	14.4997	0.000362801	0.0172502
Up in early stage	STK10	6793	1.05262	4.97821	14.4986	0.000362955	0.0172502
Up in early stage	CCL3	6348	1.80548	3.5518	14.4671	0.000367761	0.0173777
Up in early stage	SDC3	9672	1.037	7.22333	14.4616	0.000368604	0.0173777
Up in early stage	SIRPB2	284759	2.23957	1.52487	14.4059	0.000377288	0.0177333
Up in early stage	BIN2	51411	1.90278	3.58203	14.4003	0.000378163	0.0177333
Up in early stage	GNA15	2769	1.81692	3.58942	14.3287	0.000389652	0.0182235
Up in early stage	LST1	7940	1.96854	3.43569	14.2697	0.000399403	0.01863
Up in early stage	GSTM4	2948	1.56459	4.69243	14.2457	0.000403572	0.0187413
Up in early stage	FAM83C	128876	3.09366	-2.31922	14.178	0.000415041	0.0192066
Up in early stage	SERPINB4	6318	3.41497	-1.48008	14.1624	0.000417764	0.0192535
Up in early stage	PIK3R6	146850	1.72896	1.34623	14.1558	0.000418925	0.0192535
Up in early stage	ADAP1	11033	1.55997	4.45284	14.1535	0.000419339	0.0192535
Up in early stage	KCNH4	23415	1.85212	-2.06105	14.0372	0.000440335	0.0201648
Up in early stage	ASAH1	427	1.19882	7.33563	14.0303	0.000441618	0.020171
Up in early stage	CTSD	1509	1.16532	9.87863	14.0202	0.000443485	0.0202039
Up in early stage	GPX2	2877	2.6737	-1.24123	14.0115	0.000445129	0.0202263
Up in early stage	KLHL6	89857	1.65478	3.16962	13.9794	0.000451175	0.0203974
Up in early stage	FCGR2B	2213	2.0398	4.78389	13.9904	0.000451214	0.0203974
Up in early stage	SEMA6B	10501	1.78205	3.10086	13.962	0.000454498	0.0204932
Up in early stage	LOC115110	115110	2.02156	1.83944	13.9208	0.000462446	0.0207356
Up in early stage	CTSH	1512	1.28312	6.88366	13.9159	0.000463411	0.0207356
Up in early stage	CSF1R	1436	1.92632	6.62092	13.907	0.000467743	0.0208763
Up in early stage	LY9	4063	2.3385	0.579479	13.848	0.000476873	0.0212299
Up in early stage	CD3E	916	2.4461	3.3052	13.8393	0.000480156	0.0213221
Up in early stage	GZMK	3003	2.45734	2.00396	13.8179	0.000482969	0.021393
Down in early stage	ZNF10	7556	-1.71463	3.89197	13.8071	0.000485185	0.0214371
Down in early stage	PTPN13	5783	-4.19423	5.48123	13.7675	0.00049725	0.0219151
Up in early stage	WNT7B	7477	2.15386	3.42651	13.7441	0.000499059	0.0219399
Down in early stage	OSR1	130497	-4.46521	0.85637	13.7051	0.000506551	0.0222137
Up in early stage	RCSD1	92241	1.59209	3.6192	13.6907	0.000509648	0.0222939
Up in early stage	MGC29506	51237	3.12502	3.84057	13.6798	0.000516005	0.022516
Up in early stage	ARHGDIB	397	1.50819	6.99918	13.6264	0.000525224	0.0228325
Down in early stage	DNAH10	196385	-2.8741	0.598869	13.6169	0.000525855	0.0228325
Up in early stage	GAL3ST4	79690	1.72665	4.19477	13.5078	0.000551026	0.0238665
Up in early stage	P2RY13	53829	2.35134	2.53119	13.478	0.000557785	0.0240542
Up in early stage	MERTK	10461	1.16641	4.52467	13.4767	0.000558096	0.0240542
Up in early stage	GCH1	2643	1.5499	4.31703	13.4622	0.000561527	0.0241429
Up in early stage	SOD2	6648	1.7432	8.65445	13.4613	0.000563869	0.0241639
Up in early stage	PLTP	5360	1.31857	7.4474	13.4487	0.000564763	0.0241639
Down in early stage	MAPK10	5602	-5.43585	2.36396	13.4315	0.00057024	0.024339
Up in early stage	SOAT1	6646	1.04553	4.99383	13.406	0.00057513	0.0244883
Up in early stage	UBASH3A	53347	2.48187	0.811158	13.3999	0.00057661	0.024492
Up in early stage	CD86	942	1.7283	4.53535	13.3884	0.000580786	0.0246099
Up in early stage	GIMAP8	155038	1.71917	3.60054	13.3585	0.000586869	0.0248079
Up in early stage	CORO7	79585	1.05851	4.60668	13.3483	0.00058944	0.0248568
Up in early stage	ACAP1	9744	2.0226	2.59867	13.3147	0.000597925	0.0251543
Up in early stage	LILRP2	79166	3.09259	-2.25029	13.2562	0.000613041	0.0257287
Up in early stage	C3AR1	719	1.75321	4.74988	13.1902	0.000632443	0.0264798
Up in early stage	DYSF	8291	1.40074	4.16689	13.1718	0.000635551	0.026534
Up in early stage	PILRA	29992	1.51389	3.56083	13.1667	0.000636937	0.026534
Up in early stage	CTSA	5476	1.04751	7.52701	13.1618	0.000638264	0.026534
Up in early stage	BATF3	55509	1.75427	0.768526	13.148	0.000642052	0.0266285
Up in early stage	CD1D	912	1.65647	1.41355	13.1123	0.000651928	0.0269432
Up in early stage	EVI2B	2124	1.75549	4.52283	13.1159	0.000652704	0.0269432
Up in early stage	ANKRD58	347454	1.54212	1.03031	13.0988	0.000655716	0.0270041
Up in early stage	HMHA1	23526	1.42544	5.0637	13.088	0.000658967	0.0270343
Down in early stage	ZNF84	7637	-1.44835	5.77522	13.0853	0.000659524	0.0270343
Up in early stage	TRPM2	7226	1.38856	4.71147	13.0627	0.000665935	0.0272336
Up in early stage	CECR1	51816	1.37422	5.96677	12.9705	0.000693084	0.0281687
Up in early stage	IRF1	3659	1.3948	6.92534	12.971	0.000693605	0.0281687
Up in early stage	RAB20	55647	1.29713	4.95652	12.9491	0.000699178	0.0283296
Up in early stage	CD180	4064	1.66404	2.90907	12.9314	0.000704498	0.0284795
Up in early stage	USP43	124739	1.29201	3.34327	12.9234	0.000706927	0.0285103
Up in early stage	GPR171	29909	2.36539	0.96076	12.9183	0.000708501	0.0285103
Up in early stage	CSTB	1476	1.35203	8.06577	12.9018	0.000713761	0.0286564
Up in early stage	ELFN2	114794	3.01696	0.430143	12.8732	0.00072236	0.0289355
Up in early stage	MFNG	4242	1.57435	3.18339	12.8454	0.000731051	0.0292171
Up in early stage	TMEM106A	113277	1.39649	2.78164	12.84	0.000732731	0.0292179
Down in early stage	NFATC4	4776	-1.63685	5.46917	12.8142	0.000740916	0.0294528
Up in early stage	NAPSB	256236	2.44976	3.33063	12.8198	0.000741973	0.0294528
Up in early stage	PTPRC	5788	1.87581	5.81036	12.8111	0.000745274	0.0294836
Up in early stage	DENND1C	79958	1.0618	3.90748	12.798	0.000746102	0.0294836
Up in early stage	ASPHD2	57168	1.48803	2.34468	12.7854	0.00075018	0.0295783
Up in early stage	CXCR6	10663	2.2678	2.56939	12.7779	0.000752603	0.0296074
Up in early stage	PIK3R5	23533	1.51482	3.24716	12.7159	0.000772979	0.0301845
Up in early stage	ELL2	22936	1.60596	4.19042	12.7152	0.000773209	0.0301845
Up in early stage	RASAL3	64926	1.89485	3.00987	12.7081	0.000775592	0.0301845
Up in early stage	KIFC3	3801	1.32972	4.60407	12.7039	0.000776987	0.0301845
Up in early stage	FGFBP2	83888	2.6725	-1.02962	12.7028	0.000777354	0.0301845
Up in early stage	CYBA	1535	1.17699	8.09432	12.7022	0.000777572	0.0301845
Up in early stage	TNFSF13	8741	1.30987	5.67864	12.6959	0.000779673	0.0301994
Up in early stage	AKR1C3	8644	2.73366	5.16244	12.6891	0.000787372	0.0303439
Up in early stage	IRF4	3662	2.64137	2.29408	12.6736	0.000788311	0.0303439
Up in early stage	RIMS1	22999	3.13695	-1.18709	12.6646	0.000790274	0.0303439
Up in early stage	IL10RA	3587	1.80902	5.02232	12.6734	0.000790303	0.0303439
Up in early stage	IFNG	3458	2.93946	0.424755	12.6379	0.000799464	0.0305129
Up in early stage	TMEM62	80021	1.18278	4.41839	12.6305	0.000801993	0.0305129
Up in early stage	CD37	951	1.66361	3.87659	12.6265	0.000803382	0.0305129
Up in early stage	APOB48R	55911	1.53331	3.79032	12.6054	0.000810754	0.0307265
Down in early stage	KCNT1	57582	-5.51647	3.17284	12.5436	0.000836035	0.0316165
Up in early stage	PRDM1	639	1.60804	3.50074	12.509	0.000845299	0.0317619
Up in early stage	STAT4	6775	1.9572	1.89729	12.5005	0.000848396	0.0318103
Up in early stage	CEACAM21	90273	2.2003	0.0996396	12.4918	0.000851622	0.0318634
Up in early stage	ARHGAP9	64333	1.87638	3.51932	12.4761	0.000857657	0.032021
Up in early stage	CD27	939	2.24329	2.07607	12.4689	0.000860087	0.0320323
Up in early stage	FOLR2	2350	2.03341	3.47036	12.468	0.000861602	0.0320323
Up in early stage	APBB1IP	54518	1.74096	4.0083	12.4606	0.000863567	0.0320376
Up in early stage	CR1L	1379	2.56159	-0.875347	12.4431	0.000869782	0.032146
Up in early stage	TBC1D10C	374403	1.60381	3.06111	12.4403	0.000870851	0.032146
Up in early stage	CLEC6A	93978	2.52512	-1.59326	12.4373	0.000871972	0.032146
Up in early stage	MS4A7	58475	1.70967	4.52148	12.4214	0.000880211	0.0323173
Up in early stage	UGT1A6	54578	4.32046	2.2071	12.409	0.000888647	0.032556
Up in early stage	C19orf28	126321	1.09444	5.722	12.3849	0.000892038	0.0326004
Up in early stage	PRODH	5625	2.83085	2.30308	12.3871	0.000893568	0.0326004
Up in early stage	CHRFAM7A	89832	2.30747	0.631718	12.346	0.000907214	0.0330297
Up in early stage	FGL2	10875	1.85656	5.4884	12.3454	0.000910981	0.0330984
Up in early stage	WIPF1	7456	1.25909	5.54097	12.326	0.000915155	0.0331814
Up in early stage	ABCD1	215	1.18989	4.95863	12.2515	0.000945271	0.0341687
Up in early stage	FAM46C	54855	1.59777	4.97305	12.2547	0.00094627	0.0341687
Up in early stage	IL18	3606	1.43245	4.15037	12.224	0.000956668	0.0344734
Up in early stage	SLAMF1	6504	2.37701	0.892721	12.2038	0.000965104	0.0347063
Up in early stage	MGLL	11343	1.55867	5.95625	12.1995	0.000969482	0.0347925
Up in early stage	NAT8B	51471	2.68879	-2.22403	12.1563	0.000985328	0.0352406
Down in early stage	FNBP1L	54874	-1.11589	6.88753	12.1548	0.000985976	0.0352406
Up in early stage	C17orf60	284021	1.79961	1.25411	12.1078	0.00100637	0.0358241
Up in early stage	SIL1	64374	1.06759	5.68976	12.0828	0.00101745	0.0360721
Up in early stage	ARHGAP4	393	1.33485	5.99757	12.0772	0.00102034	0.0361018
Up in early stage	RASGRP4	115727	1.72825	0.988993	12.0549	0.00102989	0.0363668
Up in early stage	CORO1A	11151	1.51434	6.16829	12.046	0.00103656	0.036529
Up in early stage	GZMM	3004	2.32789	0.179605	12.0276	0.00104226	0.0366562
Down in early stage	CCDC45	90799	-1.14671	5.33898	11.9958	0.0010569	0.0370196
Up in early stage	IGSF6	10261	1.769	2.95911	11.9914	0.00105891	0.0370196
Up in early stage	RIN3	79890	1.11472	4.45888	11.9633	0.00107201	0.0372795
Up in early stage	AMICA1	120425	2.1073	2.87323	11.9619	0.0010727	0.0372795
Up in early stage	GPR84	53831	2.04319	2.29582	11.9457	0.0010803	0.0374694
Up in early stage	C10orf108	414235	2.6045	-0.595305	11.9255	0.00108993	0.0377135
Up in early stage	ADAP2	55803	1.49499	4.22274	11.8839	0.00110997	0.0382722
Down in early stage	PRSS35	167681	-5.84527	0.797227	11.8761	0.00111379	0.0383106
Up in early stage	SNX20	124460	1.74564	2.03644	11.8727	0.00111544	0.0383106
Up in early stage	ARHGAP15	55843	1.732	2.30116	11.8599	0.00112171	0.0384509
Up in early stage	FTL	2512	1.1085	11.221	11.8484	0.00112739	0.0385609
Up in early stage	GPX1	2876	1.09614	8.16024	11.8445	0.00112931	0.0385609
Down in early stage	DCHS2	54798	-3.7712	2.7386	11.8328	0.00113557	0.0386419
Up in early stage	PPP1R3B	79660	1.37433	4.76782	11.8309	0.00113607	0.0386419
Up in early stage	TLR4	7099	1.59094	4.43777	11.7972	0.00115441	0.0391898
Up in early stage	PREX1	57580	1.11871	5.62801	11.7896	0.00115688	0.0391979
Up in early stage	CD33	945	1.76215	2.45556	11.7428	0.00118092	0.0398189
Up in early stage	CD300C	10871	1.73254	1.33365	11.7407	0.001182	0.0398189
Down in early stage	KIDINS220	57498	-1.04448	7.03843	11.6914	0.00120795	0.0406154
Up in early stage	PKD2L1	9033	2.10127	-1.00508	11.676	0.00121619	0.0408143
Up in early stage	CD7	924	2.35132	2.78931	11.658	0.00122753	0.0410926
Up in early stage	CYB5R4	51167	1.01116	3.89491	11.6519	0.00122915	0.0410926
Up in early stage	LAX1	54900	2.5157	1.12835	11.6331	0.00123939	0.0413562
Up in early stage	CERKL	375298	1.81842	2.26861	11.6144	0.00124963	0.0416188
Down in early stage	CCDC80	151887	-2.76105	6.30905	11.62	0.00125202	0.0416195
Up in early stage	STAB1	23166	1.75051	6.48857	11.5951	0.00126519	0.041846
Up in early stage	SLC2A5	6518	1.83294	4.08235	11.5888	0.00126686	0.041846
Up in early stage	GAL3ST1	9514	1.9909	1.39505	11.5772	0.00127029	0.041846
Up in early stage	PTPN7	5778	1.80819	3.36717	11.5765	0.00127073	0.041846
Up in early stage	PSME2	5721	1.10267	6.99017	11.5375	0.00129279	0.0424416
Up in early stage	SP140	11262	1.75256	2.38168	11.536	0.00129364	0.0424416
Up in early stage	SLC2A3	6515	1.55031	5.44791	11.5201	0.00130586	0.0426041
Up in early stage	LGMN	5641	1.00481	7.02449	11.5074	0.00131006	0.042662
Up in early stage	MSR1	4481	1.55481	5.85483	11.5008	0.00131726	0.0427379
Up in early stage	UGT1A9	54600	3.61475	-1.44783	11.4528	0.00134257	0.0433867
Up in early stage	SELPLG	6404	1.65319	4.66869	11.4568	0.00134286	0.0433867
Up in early stage	MPEG1	219972	1.64824	5.42953	11.4557	0.00134465	0.0433867
Down in early stage	PCYT1B	9468	-4.3995	0.893503	11.4191	0.00136229	0.0438751
Up in early stage	TGM2	7052	1.9811	8.10379	11.4219	0.00136718	0.0439521
Down in early stage	CACNA1G	8913	-4.21743	0.766124	11.399	0.00137442	0.0441043
Up in early stage	FBP1	2203	1.60982	3.80718	11.382	0.00138481	0.0441604
Up in early stage	ABCB5	340273	3.07525	-1.0869	11.3797	0.00138621	0.0441604
Up in early stage	SPP1	6696	1.88843	9.70823	11.3833	0.00138877	0.0441618
Up in early stage	LY96	23643	1.74756	2.88206	11.3524	0.00140313	0.0444804
Up in early stage	SCN1B	6324	1.3918	2.27367	11.3512	0.00140385	0.0444804
Down in early stage	C1QTNF3	114899	-2.03924	3.80221	11.3189	0.00142412	0.0448803
Up in early stage	MAFB	9935	1.23396	5.66398	11.3056	0.00143255	0.0450651
Up in early stage	GPBAR1	151306	1.69171	0.173579	11.2866	0.00144469	0.0452849
Up in early stage	ZBTB32	27033	1.83358	-0.734369	11.2748	0.00145225	0.0454401
Up in early stage	TMC8	147138	1.44707	3.84023	11.2709	0.00145481	0.0454401
Up in early stage	PLAUR	5329	1.39874	5.41054	11.2662	0.00145951	0.0455063
Up in early stage	FAM78A	286336	1.38331	3.30207	11.2405	0.00147455	0.0458126
Up in early stage	MAPK11	5600	1.50454	2.68969	11.2231	0.00148605	0.0460887
Up in early stage	IL1A	3552	2.57078	0.766129	11.2159	0.00149077	0.0461537
Down in early stage	EXTL2	2135	-1.27478	4.65641	11.1939	0.00150547	0.0465267
Down in early stage	ZNF605	100289635	-1.25972	5.09102	11.1887	0.00150896	0.0465527
Down in early stage	RNF112	7732	-2.22128	0.0495432	11.1653	0.00152476	0.0468996
Down in early stage	ZNF26	7574	-1.03399	3.94588	11.1641	0.00152554	0.0468996
Up in early stage	TRADD	8717	1.08132	4.35081	11.1417	0.00154081	0.0472284
Up in early stage	EHBP1L1	254102	1.08267	6.46254	11.1406	0.0015416	0.0472284
Up in early stage	GPR18	2841	1.99267	-0.00256317	11.1309	0.00154827	0.0472678
Up in early stage	DOCK8	81704	1.44635	4.96081	11.1179	0.00155901	0.047431
Up in early stage	CHRNA7	1139	2.70497	-0.992549	11.1116	0.00156164	0.047431
Up in early stage	RNASE6	6039	1.72895	3.96763	11.114	0.0015617	0.047431
Up in early stage	CD274	29126	2.11657	1.88011	11.1047	0.00156643	0.0474925
Up in early stage	DOCK2	1794	1.65252	4.4681	11.0681	0.00159555	0.0482921
Down in early stage	DHX40	79665	-1.13742	6.46768	11.0041	0.00163838	0.0495034

## Sheet: Table S3
Table S3. The differentially expressed 100 genes identified in comparison of respose groups of platinum therapy among 43 advanced HGSC patients.
DEG	Gene Information		No recurrence vs. Platinum sensitive			Platinum sensitive vs. Platinum resistance			No recurrence vs. Platinum resistance
(adjusted p.value<0.05 and |fold change|>=2	gene symbol	gene ID	log2(fold change)	p.value	adjusted p.value	log2(fold change)	p.value	adjusted p.value	log2(fold change)	p.value	adjusted p.value
Down in platinum sensitive than platinum resistance	ACSBG2	81616	1.56825	0.0575832	0.59082	-2.86246	5.80662e-05	0.0188285	-1.29422	0.205217	0.849448
Down in platinum sensitive than platinum resistance	ADAMTS20	80070	1.13009	0.297649	0.789581	-3.41325	0.000223061	0.0443841	-2.28317	0.110028	0.775941
Up in no recurrence than platinum sensitive	ADCYAP1	116	5.95232	3.66176e-07	0.00160294	-1.14899	0.196079	0.838126	4.80332	0.000483253	0.377369
Up in no recurrence than platinum sensitive; Down in platinum sensitive than platinum resistance	AGTR2	186	9.26811	9.8782e-09	8.72563e-05	-5.45866	1.7593e-05	0.0078988	3.80945	0.0119052	0.541984
Down in platinum sensitive than platinum resistance	AKIRIN1	79647	-0.305683	0.583016	0.902284	-1.60322	0.000234868	0.0462083	-1.9089	0.0055221	0.482037
Down in platinum sensitive than platinum resistance	ARL9	132946	-0.162215	0.841202	0.970703	-2.51324	7.84308e-05	0.0231369	-2.67546	0.00980666	0.517367
Up in platinum sensitive than platinum resistance	ARX	170302	-4.40498	0.0189893	0.508414	6.74049	5.18727e-05	0.0174671	2.33551	0.13074	0.799348
Down in platinum sensitive than platinum resistance	ATP10B	23120	2.66985	0.00261505	0.384786	-3.15041	6.97257e-05	0.0218017	-0.480568	0.657828	0.964381
Down in platinum sensitive than platinum resistance	BMP8B	656	1.10343	0.0582906	0.592379	-2.12442	2.35136e-05	0.00914939	-1.02099	0.152419	0.81762
Down in platinum sensitive than platinum resistance	C11orf86	254439	-0.160394	0.911102	0.982604	-4.68167	5.54008e-05	0.0183032	-4.84207	0.0170554	0.555708
Up in platinum sensitive than platinum resistance	C16orf82	162083	-4.29425	0.0139492	0.485361	4.91813	0.000262089	0.0498824	0.623878	0.662964	0.966248
Down in platinum sensitive than platinum resistance	CALML3	810	0.237912	0.877108	0.977935	-7.52461	1.49583e-07	0.000327399	-7.2867	0.00276504	0.43035
Up in platinum sensitive than platinum resistance	CARTPT	9607	-6.92772	0.00787431	0.465808	7.41668	0.000187571	0.0410546	0.488957	0.819134	0.983796
Down in platinum sensitive than platinum resistance	CD177	57126	-0.347521	0.7526	0.949289	-3.3453	0.000112112	0.0292998	-3.69282	0.0126942	0.541984
Down in platinum sensitive than platinum resistance	CDH10	1008	0.100798	0.950247	0.989582	-6.52633	6.50195e-08	0.000227698	-6.42553	0.0016992	0.377369
Down in platinum sensitive than platinum resistance	CDH19	28513	-2.20455	0.167825	0.696868	-5.23946	1.23102e-06	0.00116098	-7.44401	0.00063188	0.377369
Down in platinum sensitive than platinum resistance	CDH7	1005	2.94263	0.0140573	0.485361	-4.20972	0.00010287	0.0277116	-1.26709	0.392418	0.910328
Down in platinum sensitive than platinum resistance	CLCA2	9635	-0.786206	0.619493	0.91318	-6.40405	8.38287e-07	0.00102846	-7.19026	0.0023733	0.401671
Up in no recurrence than platinum sensitive	CPS1	1373	4.10015	1.952e-05	0.0310724	-0.735365	0.338418	0.898253	3.36479	0.00319371	0.456259
Up in platinum sensitive than platinum resistance	CRYGC	1420	-5.05561	0.0160549	0.494061	6.43477	0.000175972	0.0405431	1.37916	0.312509	0.88709
Down in platinum sensitive than platinum resistance	CST6	1474	0.439516	0.490657	0.873326	-1.95821	0.000186093	0.0410546	-1.51869	0.054576	0.698776
Down in platinum sensitive than platinum resistance	CYP1A1	1543	-0.180987	0.874211	0.976987	-3.46644	0.00012424	0.0315281	-3.64743	0.017443	0.55628
Down in platinum sensitive than platinum resistance	DDC	1644	1.26395	0.198364	0.717769	-4.2773	2.70698e-06	0.00206084	-3.01335	0.0296006	0.594388
Down in platinum sensitive than platinum resistance	DLX1	1745	-0.0841561	0.949324	0.989582	-6.10838	1.8009e-07	0.000350375	-6.19253	0.00200389	0.383046
Down in platinum sensitive than platinum resistance	DLX2	1746	-0.142751	0.914439	0.983454	-6.22903	1.05226e-07	0.000281782	-6.37178	0.00152944	0.377369
Down in platinum sensitive than platinum resistance	DLX5	1749	1.28816	0.309938	0.795076	-4.1685	0.000213749	0.0435202	-2.88034	0.103564	0.770388
Down in platinum sensitive than platinum resistance	DNAH17	8632	-0.0310867	0.964369	0.992596	-2.07207	0.000185772	0.0410546	-2.10316	0.0162743	0.550456
Down in platinum sensitive than platinum resistance	EPHA10	284656	-0.95532	0.307802	0.793718	-3.22497	7.965e-06	0.00442231	-4.18029	0.000998962	0.377369
Down in platinum sensitive than platinum resistance	FAM19A4	151647	1.78057	0.0854708	0.622285	-3.99499	1.73713e-05	0.0078988	-2.21442	0.103252	0.770388
Up in platinum sensitive than platinum resistance	FAM9C	171484	-7.68664	0.000884243	0.274278	5.857	7.77058e-05	0.0231369	-1.82964	0.290978	0.88186
Up in no recurrence than platinum sensitive	FMN2	56776	5.3078	1.3412e-06	0.00335492	-1.29557	0.125847	0.77474	4.01223	0.00171845	0.377369
Down in platinum sensitive than platinum resistance	FOXD4L1	200350	-0.374311	0.754941	0.950172	-4.30422	8.27741e-06	0.00442231	-4.67853	0.00527335	0.4814
Down in platinum sensitive than platinum resistance	FOXE1	2304	0.257292	0.837588	0.970591	-3.81725	0.000130714	0.0326972	-3.55996	0.0317957	0.599702
Down in platinum sensitive than platinum resistance	FOXE3	2301	0.205134	0.827778	0.969913	-2.68868	0.00024982	0.0480697	-2.48355	0.0350161	0.621196
Down in platinum sensitive than platinum resistance	FTHL17	53940	8.31615	0.000147904	0.123324	-8.12642	0.000100505	0.0277116	0.189739	0.92327	0.994274
Up in no recurrence than platinum sensitive; Down in platinum sensitive than platinum resistance	GAGE12D	100132399	8.1261	1.18435e-06	0.00335492	-11.4205	7.07778e-10	1.23932e-05	-3.29439	0.0763414	0.734377
Up in no recurrence than platinum sensitive; Down in platinum sensitive than platinum resistance	GAGE2D	729408	7.77681	5.46091e-08	0.000318735	-7.4778	3.01509e-08	0.000175981	0.299013	0.82293	0.984472
Up in no recurrence than platinum sensitive; Down in platinum sensitive than platinum resistance	GAGE4	2576	6.79124	9.96645e-09	8.72563e-05	-3.6785	0.000101933	0.0277116	3.11275	0.00743083	0.500438
Down in platinum sensitive than platinum resistance	GJB6	10804	-1.85465	0.161952	0.692981	-4.25062	8.80867e-06	0.00453647	-6.10527	0.000899806	0.377369
Down in platinum sensitive than platinum resistance	GPR87	53836	0.715348	0.525018	0.885114	-4.21473	2.07306e-05	0.00879841	-3.49938	0.0278122	0.584167
Down in platinum sensitive than platinum resistance	GRM3	2913	-0.518075	0.697377	0.936478	-3.96715	4.38889e-05	0.0150685	-4.48523	0.00932986	0.517367
Down in platinum sensitive than platinum resistance	HCN1	348980	-1.37032	0.227368	0.741997	-4.22798	2.11709e-06	0.00168501	-5.5983	0.000795621	0.377369
Down in platinum sensitive than platinum resistance	HEY1	23462	1.07145	0.107059	0.643394	-2.59928	8.33445e-06	0.00442231	-1.52782	0.0706228	0.726635
Down in platinum sensitive than platinum resistance	HMX1	3166	0.60371	0.592935	0.904228	-4.15368	3.70717e-06	0.00262347	-3.54997	0.013318	0.545194
Down in platinum sensitive than platinum resistance	HOXA10	3206	2.79344	0.00421941	0.408187	-3.83354	2.16493e-05	0.00879841	-1.0401	0.401229	0.913711
Down in platinum sensitive than platinum resistance	HOXA11	3207	0.495731	0.668979	0.928235	-5.09161	1.18257e-06	0.00116098	-4.59588	0.00731506	0.499224
Down in platinum sensitive than platinum resistance	HOXA11AS	221883	1.3043	0.248016	0.756445	-5.17244	9.42196e-07	0.00103112	-3.86814	0.017148	0.555708
Down in platinum sensitive than platinum resistance	HOXA9	3205	3.78662	0.000360707	0.16621	-4.66568	4.04533e-06	0.00262347	-0.879061	0.50385	0.938955
Down in platinum sensitive than platinum resistance	HOXB13	10481	2.92559	0.0135979	0.485361	-5.35228	4.47571e-06	0.00279892	-2.42669	0.135607	0.803834
Down in platinum sensitive than platinum resistance	HOXD10	3236	0.955065	0.17194	0.699177	-2.62553	1.46172e-05	0.00691747	-1.67047	0.0608435	0.713887
Down in platinum sensitive than platinum resistance	HOXD11	3237	-0.398822	0.729975	0.944819	-4.5824	1.33428e-06	0.00116816	-4.98122	0.00240531	0.401671
Down in platinum sensitive than platinum resistance	HOXD13	3239	4.93726	4.55626e-05	0.0569858	-6.54243	1.12648e-07	0.000281782	-1.60518	0.276116	0.876054
Up in no recurrence than platinum sensitive	HTR1F	3355	3.452	1.88028e-05	0.0310724	1.58032	0.0323093	0.524693	5.03232	3.66535e-06	0.0641803
Down in platinum sensitive than platinum resistance	IL20RB	53833	0.305747	0.690685	0.934108	-2.50209	7.72683e-05	0.0231369	-2.19634	0.026333	0.574421
Down in platinum sensitive than platinum resistance	INSM1	3642	-0.627827	0.658093	0.925329	-5.45288	6.84923e-07	0.000922538	-6.08071	0.00193523	0.383046
Down in platinum sensitive than platinum resistance	IRX4	50805	-0.943254	0.50143	0.877915	-5.11411	4.01944e-07	0.000586503	-6.05736	0.00110618	0.377369
Down in platinum sensitive than platinum resistance	ISL2	64843	-1.7714	0.226624	0.741766	-5.71132	4.51695e-08	0.000197729	-7.48272	0.000185658	0.377369
Up in no recurrence than platinum sensitive	ITLN1	55600	6.03168	1.84341e-06	0.00358645	0.0349311	0.971912	0.99868	6.06662	0.000162833	0.377369
Down in platinum sensitive than platinum resistance	KHDRBS2	202559	-1.20155	0.389398	0.829754	-3.46629	0.000199817	0.0415906	-4.66785	0.00741384	0.500438
Down in platinum sensitive than platinum resistance	KRT3	3850	3.5122	0.000345251	0.163388	-3.23563	0.000153323	0.0372872	0.276573	0.802084	0.983166
Down in platinum sensitive than platinum resistance	KRT79	338785	1.08292	0.313541	0.795947	-4.71624	1.25977e-06	0.00116098	-3.63332	0.015676	0.550456
Down in platinum sensitive than platinum resistance	LGALS7	3963	1.36917	0.219222	0.736348	-4.29231	2.20609e-05	0.00879841	-2.92314	0.0597499	0.71122
Down in platinum sensitive than platinum resistance	LOC100131496	100131496	-0.259105	0.73983	0.94642	-2.34638	0.000104629	0.0277585	-2.60548	0.00831159	0.517367
Down in platinum sensitive than platinum resistance	LOC100133469	100133469	0.390214	0.72207	0.942977	-3.99767	5.81068e-06	0.00350845	-3.60746	0.012302	0.541984
Down in platinum sensitive than platinum resistance	LOC643955	643955	2.28444	0.0375218	0.56094	-3.48087	0.000183223	0.0410546	-1.19643	0.353844	0.901837
Down in platinum sensitive than platinum resistance	LY6D	8581	0.846673	0.556534	0.89411	-5.0691	8.243e-05	0.0236615	-4.22243	0.0465125	0.67152
Down in platinum sensitive than platinum resistance	MAB21L1	4081	2.82769	0.0277289	0.543329	-5.37749	1.91897e-05	0.00840031	-2.54979	0.155858	0.821315
Down in platinum sensitive than platinum resistance	MYH2	4620	1.50275	0.159027	0.689905	-4.23756	3.90951e-06	0.00262347	-2.73481	0.041818	0.653737
Down in platinum sensitive than platinum resistance	NIPAL4	348938	-0.50217	0.609718	0.909986	-4.12227	3.63592e-07	0.000586503	-4.62444	0.00085303	0.377369
Up in platinum sensitive than platinum resistance	NPY	4852	-7.41518	0.0084991	0.468555	9.27635	8.43886e-05	0.023833	1.86117	0.4227	0.916872
Down in platinum sensitive than platinum resistance	ODZ2	57451	0.641053	0.563265	0.897523	-4.07602	2.5209e-05	0.00959584	-3.43497	0.0275069	0.582402
Down in platinum sensitive than platinum resistance	OLFM4	10562	2.35301	0.0580314	0.59215	-4.25858	0.000198	0.0415906	-1.90557	0.255166	0.870448
Down in platinum sensitive than platinum resistance	PAQR9	344838	0.0341858	0.980629	0.9961	-4.25481	3.79779e-06	0.00262347	-4.22063	0.0065017	0.499224
Down in platinum sensitive than platinum resistance	POU3F1	5453	-0.591519	0.572904	0.90081	-4.11971	8.81031e-07	0.00102846	-4.71123	0.00118949	0.377369
Up in platinum sensitive than platinum resistance	PROK1	84432	-5.96638	0.00616428	0.440558	6.22404	0.00015693	0.0376418	0.257658	0.877771	0.988338
Down in platinum sensitive than platinum resistance	RDH16	8608	-0.111269	0.89692	0.980223	-3.02926	1.3726e-05	0.00667616	-3.14053	0.00591129	0.488239
Up in no recurrence than platinum sensitive	RNF128	79589	3.36802	3.25038e-05	0.0474284	-1.20762	0.064241	0.651514	2.1604	0.0202019	0.562377
Down in platinum sensitive than platinum resistance	SBSN	374897	-1.6106	0.203849	0.720508	-3.43188	0.000116906	0.0301033	-5.04248	0.00268757	0.423958
Up in platinum sensitive than platinum resistance	SCGB1D4	404552	-8.78381	0.00361245	0.391088	7.70062	0.000193556	0.0413313	-1.0832	0.664367	0.966522
Down in platinum sensitive than platinum resistance	SHD	56961	0.508622	0.651228	0.922051	-3.20671	0.000265075	0.0499083	-2.69808	0.0559785	0.703361
Down in platinum sensitive than platinum resistance	SLC14A2	8170	0.891354	0.483583	0.870698	-7.45838	7.8032e-09	6.8317e-05	-6.56703	0.00137488	0.377369
Down in platinum sensitive than platinum resistance	SLC1A6	6511	-2.42095	0.181984	0.707421	-4.32933	6.66046e-05	0.0212045	-6.75028	0.00285301	0.430657
Up in no recurrence than platinum sensitive; Down in platinum sensitive than platinum resistance	SLC32A1	140679	7.2179	6.20028e-07	0.00217134	-5.15233	2.90028e-05	0.010689	2.06557	0.151278	0.81762
Down in platinum sensitive than platinum resistance	SP8	221833	-1.99811	0.232101	0.744693	-5.82826	3.80426e-07	0.000586503	-7.82637	0.000539687	0.377369
Down in platinum sensitive than platinum resistance	SSX1	6756	-1.54293	0.381447	0.826388	-4.98043	4.08219e-05	0.0142958	-6.52336	0.00584202	0.486491
Down in platinum sensitive than platinum resistance	STAG3	10734	0.31241	0.665134	0.927162	-2.76509	6.41944e-06	0.00374681	-2.45268	0.00996685	0.517367
Down in platinum sensitive than platinum resistance	STMN2	11075	-1.6043	0.350138	0.811289	-4.9607	3.61173e-05	0.0129064	-6.565	0.00486482	0.467926
Down in platinum sensitive than platinum resistance	TAGLN3	29114	-0.919824	0.509744	0.881315	-4.24395	2.93015e-05	0.010689	-5.16378	0.00553337	0.482037
Up in platinum sensitive than platinum resistance	TCF21	6943	-3.3947	0.0161212	0.49485	4.3365	0.000151025	0.0372459	0.941804	0.417718	0.915907
Up in no recurrence than platinum sensitive	TDRD12	91646	5.18863	1.72173e-06	0.00358645	-1.00841	0.235253	0.861413	4.18022	0.00107423	0.377369
Down in platinum sensitive than platinum resistance	TGM3	7053	-1.48377	0.166639	0.695804	-3.23837	2.21091e-05	0.00879841	-4.72214	0.00083549	0.377369
Down in platinum sensitive than platinum resistance	TMEM59L	25789	0.0625587	0.950116	0.989582	-2.92711	0.000247529	0.0480697	-2.86455	0.0286193	0.588632
Down in platinum sensitive than platinum resistance	TMEM84	283673	2.23972	0.0112763	0.476986	-2.87957	0.000201896	0.0415906	-0.639853	0.555674	0.943882
Down in platinum sensitive than platinum resistance	TMPRSS11E2	28983	1.29099	0.258783	0.762716	-3.58599	0.000216916	0.0436574	-2.295	0.120962	0.784744
Down in platinum sensitive than platinum resistance	TP63	8626	1.68114	0.0488292	0.573759	-3.85112	1.4326e-06	0.00119452	-2.16998	0.0594296	0.71122
Down in platinum sensitive than platinum resistance	TRPV3	162514	2.95395	0.00076425	0.25673	-2.85435	0.000192161	0.0413313	0.0995995	0.923276	0.994274
Down in platinum sensitive than platinum resistance	UGT3A1	133688	-0.138236	0.918854	0.984199	-4.88656	9.99345e-06	0.00499958	-5.0248	0.0093942	0.517367
Down in platinum sensitive than platinum resistance	UGT3A2	167127	-0.125428	0.856597	0.974677	-2.04299	0.000170393	0.0397811	-2.16841	0.0121254	0.541984
Down in platinum sensitive than platinum resistance	ULBP2	80328	0.565385	0.387657	0.829013	-2.03865	0.000161327	0.0381735	-1.47326	0.0687312	0.726635
Down in platinum sensitive than platinum resistance	WFDC5	149708	1.50108	0.112007	0.647968	-3.08676	7.92814e-05	0.0231369	-1.58567	0.159252	0.821555

## Sheet: Table S4
Table S4. The twenty-eight genes associated with patients' prognosis
gene symbol	full name	AUC (>0.85)	MAD (Top 30%)	PFS (p<0.1)	literature
ARAF	A-Raf proto-oncogene, serine/threonine kinase	0.869369	20.3858	0.0374595
ARL6IP4	ADP ribosylation factor like GTPase 6 interacting protein 4	0.873874	78.2724	0.0849276
B3GALNT1	Beta-1,3-N-acetylgalactosaminyltransferase 1	0.873874	15.978	0.0564802
BTBD2	BTB domain containing 2	0.855856	19.3642	0.00736953
FTL	Ferritin light chain	0.86036	1917.54	0.0133936
GCN1	GCN1 activator of EIF2AK4	0.86036	12.2315	0.0378107
KDM5C	Lysine demethylase 5C	0.873874	20.0818	0.0563965	Cancer-specific metabolic reprogramming and the tumor-suppressive roles of IDH1/2, JARID1C/KDM5C and UTX/KDM6A (PMID:31221981).
LAMTOR5	Late endosomal/lysosomal adaptor, MAPK and MTOR activator 5	0.864865	92.7322	0.0517054	A potential prognosis biomarker of colorectal cancer which promotes invasion and migration (PMID 31987874).
LMO7	LIM domain 7	0.873874	15.1388	0.0285442	LMO7 overexpression reversed promoting effect of miR96 (PMID: 28026121).
MTA2	metastasis associated a family member 2	0.891892	20.4436	0.0227824
NAT10	N-acetyltransferase 10	0.869369	13.8104	0.0701646	NAT10 is upregulated in hepatocellular carcinoma and enhances mutant p53 activity (PMID: 28859621)
POLR2A	RNA polymerase II subunit A	0.896396	25.5852	0.0243076
RARG	retinoic acid receptor	0.923423	18.5325	0.0294934
RNF40	Ring finger protein 40	0.864865	22.7179	0.0489594	BRCA1 and the RNF20/RNF40 complex in global loss of the chromatin mark histone H2B monoubiquitination in cell line models and primary high-grade serous ovarian cancer (PMID 27798111).
RPA2	Replication protein A2	0.873874	27.0486	0.0670703
RPL23	ribosomal protein L23	0.855856	723.276	0.0617214	RPL23 negatively regulates apoptosis (PMID:28539603), RPL23 promotes multidrug resistance in gastric cancer cells (PMID: 15149863)
SCAP	SREBF chaperone	0.900901	14.2774	0.00429767
SELENON	Selenoprotein N	0.905405	20.2064	0.00670578
SERP1	stress associated endoplasmic reticulum protein 1	0.878378	48.2023	0.0567902
SIAH2	siah E3 ubiquitin protein ligase 2	0.873874	22.5237	0.0257219
TES	testin LIM domain protein	0.864865	36.2881	0.0247139	Testin is a tumor suppressor in non-small cell lung cancer (PMID: 28000866)
TIMM17B	translocase of inner mitochondrial membrane 17B	0.869369	27.0026	0.00653843
TLN1	talin 1	0.851351	26.8202	0.0885163
TRIM44	Tripartite motif containing 44	0.873874	21.1982	0.0723265	TRIM44 promotes human esophageal cancer progression via the AKT/mTOR pathway (PMID 30098109).
USP18	Ubiquitin specific peptidase 18	0.887387	20.233	0.0123286	The role of USP18 in breast cancer provides a novel insight into the clinical application of the USP18/AKT/Skp2 pathway (PMID: 29749454)
USP19	ubiquitin specific peptidase 19	0.873874	14.5695	0.00827824	USP19 is a key factor in modulating DNA damage repair (PMID: 27517492)
USP4	Ubiquitin specific peptidase 4	0.855856	14.1588	0.0635989	Ubiquitin-specific protease 4 improves the prognosis of the patients in esophageal cancer (PMID 28946564).
WDTC1	WD and tetratricopeptide repeat 1	0.855856	13.2989	0.08441
